# Supplementary material for: High-Performance CVD Bilayer MoS2 Radio Frequency Transistors and Gigahertz Mixers for Flexible Nanoelectronics
Source: Micromachines (Basel). 2021 Apr 16;12(4):451. doi: 10.3390/mi12040451 (PMC8072592; doi:10.3390/mi12040451)
Supplement: Supplementary file 1 [file micromachines-12-00451-s001.zip]

Archive with 1 entries (1 files):
- micromachines-1180361-supplementary.pdf
